# Supplementary material for: Flexible reuse of cortico-hippocampal representations during encoding and recall of naturalistic events
Source: Nat Commun. 2023 Mar 8;14:1279. doi: 10.1038/s41467-023-36805-5 (PMC9995562; doi:10.1038/s41467-023-36805-5)
Supplement: Supplementary file 3 — Source Data [file 41467_2023_36805_MOESM3_ESM.xlsx]

## Sheet: Fig3
ROI	Tommy_Cafe1	Tommy_Cafe2	Lisa_Cafe1	Lisa_Cafe2	Tommy_Grocery1	Tommy_Grocery2	Lisa_Grocery1	Lisa_Grocery2
mPFC	0.296304	0.253478	0.278196	0.250884	0.186409	0.149414	0.0980463	0.120567
mPFC	0.253478	0.268999	0.250884	0.225602	0.148936	0.164233	0.120567	0.0730317
mPFC	0.278196	0.250884	0.255446	0.254735	0.165529	0.148936	0.138414	0.156504
mPFC	0.250884	0.225602	0.254735	0.251532	0.148936	0.132666	0.156504	0.110346
mPFC	0.186409	0.149414	0.165529	0.148936	0.260029	0.252424	0.265964	0.21516
mPFC	0.149414	0.164233	0.148936	0.132666	0.252424	0.222228	0.21516	0.172162
mPFC	0.0980463	0.120567	0.138414	0.156504	0.265964	0.21516	0.26689	0.211981
mPFC	0.120567	0.0730317	0.156504	0.110346	0.21516	0.172162	0.211981	0.192867
HPC	0.151473	0.097351	0.126636	0.136393	0.099917	0.105863	0.102047	0.118265
HPC	0.097351	0.206113	0.136393	0.128183	0.127941	0.168879	0.118265	0.126982
HPC	0.126636	0.136393	0.204114	0.149713	0.133028	0.127941	0.152726	0.141152
HPC	0.136393	0.128183	0.149713	0.222479	0.127941	0.134581	0.141152	0.13864
HPC	0.099917	0.105863	0.133028	0.127941	0.200057	0.162392	0.155468	0.139552
HPC	0.105863	0.168879	0.127941	0.134581	0.162392	0.245708	0.139552	0.126431
HPC	0.102047	0.118265	0.152726	0.141152	0.155468	0.139552	0.234704	0.16387
HPC	0.118265	0.126982	0.141152	0.13864	0.139552	0.126431	0.16387	0.231755
ATN	0.331933	0.267157	0.327603	0.248101	0.287749	0.20258	0.269647	0.235464
ATN	0.267157	0.403966	0.248101	0.353859	0.227787	0.283589	0.235464	0.265603
ATN	0.327603	0.248101	0.332883	0.228735	0.291975	0.227787	0.316566	0.215743
ATN	0.248101	0.353859	0.228735	0.375833	0.227787	0.294809	0.215743	0.318966
ATN	0.287749	0.20258	0.291975	0.227787	0.328799	0.237151	0.336603	0.247802
ATN	0.20258	0.283589	0.227787	0.294809	0.237151	0.329966	0.247802	0.313
ATN	0.269647	0.235464	0.316566	0.215743	0.336603	0.247802	0.385835	0.230544
ATN	0.235464	0.265603	0.215743	0.318966	0.247802	0.313	0.230544	0.289573
PMN	0.510916	0.504043	0.44125	0.379638	0.448267	0.384219	0.406725	0.384303
PMN	0.504043	0.509168	0.379638	0.365784	0.364442	0.374074	0.384303	0.353395
PMN	0.44125	0.379638	0.547806	0.477391	0.428842	0.364442	0.375816	0.359266
PMN	0.379638	0.365784	0.477391	0.418309	0.364442	0.36072	0.359266	0.347266
PMN	0.448267	0.384219	0.428842	0.364442	0.567189	0.554436	0.41385	0.416223
PMN	0.384219	0.374074	0.364442	0.36072	0.554436	0.563864	0.416223	0.397225
PMN	0.406725	0.384303	0.375816	0.359266	0.41385	0.416223	0.486067	0.462237
PMN	0.384303	0.353395	0.359266	0.347266	0.416223	0.397225	0.462237	0.449302

## Sheet: Fig4
Subject	ROI	Condition	z_Corr
101	PMN	SPSC	0.252263
101	PMN	DPSC	0.244754
101	PMN	SPSimC	0.157396
101	PMN	DPSimC	0.191507
101	PMN	SPDC	0.141757
101	PMN	DPDC	0.141438
102	PMN	SPSC	0.442735
102	PMN	DPSC	0.498318
102	PMN	SPSimC	0.373542
102	PMN	DPSimC	0.377497
102	PMN	SPDC	0.39006
102	PMN	DPDC	0.353677
103	PMN	SPSC	0.429538
103	PMN	DPSC	0.404177
103	PMN	SPSimC	0.368558
103	PMN	DPSimC	0.34763
103	PMN	SPDC	0.304276
103	PMN	DPDC	0.314626
104	PMN	SPSC	0.532365
104	PMN	DPSC	0.543144
104	PMN	SPSimC	0.490331
104	PMN	DPSimC	0.467797
104	PMN	SPDC	0.417523
104	PMN	DPDC	0.420338
105	PMN	SPSC	0.246893
105	PMN	DPSC	0.270692
105	PMN	SPSimC	0.153455
105	PMN	DPSimC	0.140286
105	PMN	SPDC	0.206602
105	PMN	DPDC	0.213237
106	PMN	SPSC	0.384536
106	PMN	DPSC	0.38466
106	PMN	SPSimC	0.388007
106	PMN	DPSimC	0.258923
106	PMN	SPDC	0.320208
106	PMN	DPDC	0.254279
107	PMN	SPSC	0.394705
107	PMN	DPSC	0.391071
107	PMN	SPSimC	0.319042
107	PMN	DPSimC	0.307585
107	PMN	SPDC	0.270492
107	PMN	DPDC	0.282829
108	PMN	SPSC	0.525948
108	PMN	DPSC	0.526291
108	PMN	SPSimC	0.447669
108	PMN	DPSimC	0.383978
108	PMN	SPDC	0.444817
108	PMN	DPDC	0.433015
109	PMN	SPSC	0.372022
109	PMN	DPSC	0.333523
109	PMN	SPSimC	0.339655
109	PMN	DPSimC	0.327646
109	PMN	SPDC	0.277296
109	PMN	DPDC	0.294776
110	PMN	SPSC	0.668469
110	PMN	DPSC	0.649491
110	PMN	SPSimC	0.564256
110	PMN	DPSimC	0.567103
110	PMN	SPDC	0.555298
110	PMN	DPDC	0.521597
111	PMN	SPSC	0.675337
111	PMN	DPSC	0.647409
111	PMN	SPSimC	0.515854
111	PMN	DPSimC	0.49708
111	PMN	SPDC	0.559808
111	PMN	DPDC	0.559723
112	PMN	SPSC	0.411086
112	PMN	DPSC	0.422933
112	PMN	SPSimC	0.351628
112	PMN	DPSimC	0.326322
112	PMN	SPDC	0.326517
112	PMN	DPDC	0.300776
113	PMN	SPSC	0.450792
113	PMN	DPSC	0.426946
113	PMN	SPSimC	0.39134
113	PMN	DPSimC	0.340113
113	PMN	SPDC	0.319521
113	PMN	DPDC	0.293648
114	PMN	SPSC	0.622998
114	PMN	DPSC	0.622241
114	PMN	SPSimC	0.489614
114	PMN	DPSimC	0.502273
114	PMN	SPDC	0.461529
114	PMN	DPDC	0.45043
116	PMN	SPSC	0.58771
116	PMN	DPSC	0.592025
116	PMN	SPSimC	0.53341
116	PMN	DPSimC	0.533446
116	PMN	SPDC	0.45049
116	PMN	DPDC	0.429782
117	PMN	SPSC	0.513251
117	PMN	DPSC	0.430746
117	PMN	SPSimC	0.408861
117	PMN	DPSimC	0.381058
117	PMN	SPDC	0.366225
117	PMN	DPDC	0.370144
119	PMN	SPSC	0.170572
119	PMN	DPSC	0.175078
119	PMN	SPSimC	0.147406
119	PMN	DPSimC	0.145898
119	PMN	SPDC	0.139462
119	PMN	DPDC	0.114865
120	PMN	SPSC	0.459197
120	PMN	DPSC	0.440802
120	PMN	SPSimC	0.355663
120	PMN	DPSimC	0.333273
120	PMN	SPDC	0.259874
120	PMN	DPDC	0.245572
121	PMN	SPSC	0.681584
121	PMN	DPSC	0.677358
121	PMN	SPSimC	0.582193
121	PMN	DPSimC	0.616999
121	PMN	SPDC	0.628668
121	PMN	DPDC	0.628815
122	PMN	SPSC	0.545747
122	PMN	DPSC	0.520462
122	PMN	SPSimC	0.531849
122	PMN	DPSimC	0.484086
122	PMN	SPDC	0.452489
122	PMN	DPDC	0.480992
101	ATN	SPSC	0.186486
101	ATN	DPSC	0.0962585
101	ATN	SPSimC	0.194645
101	ATN	DPSimC	0.0971156
101	ATN	SPDC	0.0645271
101	ATN	DPDC	0.00279143
102	ATN	SPSC	0.186841
102	ATN	DPSC	0.131122
102	ATN	SPSimC	0.22575
102	ATN	DPSimC	0.126789
102	ATN	SPDC	0.206434
102	ATN	DPDC	0.1197
103	ATN	SPSC	0.286377
103	ATN	DPSC	0.141495
103	ATN	SPSimC	0.182278
103	ATN	DPSimC	0.16643
103	ATN	SPDC	0.248344
103	ATN	DPDC	0.181246
104	ATN	SPSC	0.264333
104	ATN	DPSC	0.160039
104	ATN	SPSimC	0.252631
104	ATN	DPSimC	0.102065
104	ATN	SPDC	0.273977
104	ATN	DPDC	0.153812
105	ATN	SPSC	0.17351
105	ATN	DPSC	0.071402
105	ATN	SPSimC	0.191333
105	ATN	DPSimC	0.046443
105	ATN	SPDC	0.196715
105	ATN	DPDC	0.0935654
106	ATN	SPSC	0.28626
106	ATN	DPSC	0.265348
106	ATN	SPSimC	0.315858
106	ATN	DPSimC	0.264446
106	ATN	SPDC	0.276405
106	ATN	DPDC	0.232217
107	ATN	SPSC	0.281312
107	ATN	DPSC	0.213427
107	ATN	SPSimC	0.306785
107	ATN	DPSimC	0.207665
107	ATN	SPDC	0.227512
107	ATN	DPDC	0.208183
108	ATN	SPSC	0.263762
108	ATN	DPSC	0.193416
108	ATN	SPSimC	0.26656
108	ATN	DPSimC	0.190679
108	ATN	SPDC	0.168751
108	ATN	DPDC	0.133771
109	ATN	SPSC	0.368743
109	ATN	DPSC	0.253838
109	ATN	SPSimC	0.421078
109	ATN	DPSimC	0.266843
109	ATN	SPDC	0.260476
109	ATN	DPDC	0.178812
110	ATN	SPSC	0.608996
110	ATN	DPSC	0.528672
110	ATN	SPSimC	0.632773
110	ATN	DPSimC	0.510743
110	ATN	SPDC	0.498828
110	ATN	DPDC	0.39391
111	ATN	SPSC	0.369459
111	ATN	DPSC	0.28456
111	ATN	SPSimC	0.355078
111	ATN	DPSimC	0.253475
111	ATN	SPDC	0.335262
111	ATN	DPDC	0.288837
112	ATN	SPSC	0.166922
112	ATN	DPSC	0.128458
112	ATN	SPSimC	0.221281
112	ATN	DPSimC	0.109719
112	ATN	SPDC	0.126894
112	ATN	DPDC	0.0578704
113	ATN	SPSC	0.307756
113	ATN	DPSC	0.106018
113	ATN	SPSimC	0.334853
113	ATN	DPSimC	0.0811325
113	ATN	SPDC	0.237899
113	ATN	DPDC	0.100492
114	ATN	SPSC	0.307779
114	ATN	DPSC	0.171723
114	ATN	SPSimC	0.275434
114	ATN	DPSimC	0.180302
114	ATN	SPDC	0.350088
114	ATN	DPDC	0.123112
116	ATN	SPSC	0.229756
116	ATN	DPSC	0.172391
116	ATN	SPSimC	0.180517
116	ATN	DPSimC	0.0843097
116	ATN	SPDC	0.114396
116	ATN	DPDC	0.0371568
117	ATN	SPSC	0.516335
117	ATN	DPSC	0.351325
117	ATN	SPSimC	0.417805
117	ATN	DPSimC	0.441097
117	ATN	SPDC	0.402999
117	ATN	DPDC	0.352495
119	ATN	SPSC	0.254261
119	ATN	DPSC	0.163654
119	ATN	SPSimC	0.301604
119	ATN	DPSimC	0.177901
119	ATN	SPDC	0.182019
119	ATN	DPDC	0.174014
120	ATN	SPSC	0.371659
120	ATN	DPSC	0.265886
120	ATN	SPSimC	0.336353
120	ATN	DPSimC	0.277337
120	ATN	SPDC	0.358632
120	ATN	DPDC	0.263855
121	ATN	SPSC	0.25202
121	ATN	DPSC	0.189462
121	ATN	SPSimC	0.243951
121	ATN	DPSimC	0.160502
121	ATN	SPDC	0.202778
121	ATN	DPDC	0.174931
122	ATN	SPSC	0.22367
122	ATN	DPSC	0.110106
122	ATN	SPSimC	0.21298
122	ATN	DPSimC	0.146046
122	ATN	SPDC	0.146272
122	ATN	DPDC	0.182965
101	HPC	SPSC	0.126933
101	HPC	DPSC	0.0307672
101	HPC	SPSimC	0.0528906
101	HPC	DPSimC	0.0432739
101	HPC	SPDC	0.0455479
101	HPC	DPDC	0.0508025
102	HPC	SPSC	0.175343
102	HPC	DPSC	0.102638
102	HPC	SPSimC	0.170656
102	HPC	DPSimC	0.150364
102	HPC	SPDC	0.0739363
102	HPC	DPDC	0.0689063
103	HPC	SPSC	0.24621
103	HPC	DPSC	0.168756
103	HPC	SPSimC	0.121743
103	HPC	DPSimC	0.189429
103	HPC	SPDC	0.149916
103	HPC	DPDC	0.129721
104	HPC	SPSC	0.26727
104	HPC	DPSC	0.274771
104	HPC	SPSimC	0.127211
104	HPC	DPSimC	0.168731
104	HPC	SPDC	0.181465
104	HPC	DPDC	0.259545
105	HPC	SPSC	0.136565
105	HPC	DPSC	0.0468599
105	HPC	SPSimC	0.0482689
105	HPC	DPSimC	0.0316439
105	HPC	SPDC	0.0767025
105	HPC	DPDC	0.0600498
106	HPC	SPSC	0.143348
106	HPC	DPSC	0.114365
106	HPC	SPSimC	0.129272
106	HPC	DPSimC	0.10881
106	HPC	SPDC	0.0802233
106	HPC	DPDC	0.0398209
107	HPC	SPSC	0.0957683
107	HPC	DPSC	0.0620385
107	HPC	SPSimC	0.00502585
107	HPC	DPSimC	0.0578215
107	HPC	SPDC	0.0421919
107	HPC	DPDC	0.0396844
108	HPC	SPSC	0.153833
108	HPC	DPSC	0.19836
108	HPC	SPSimC	0.0458631
108	HPC	DPSimC	0.0493248
108	HPC	SPDC	0.203507
108	HPC	DPDC	0.120911
109	HPC	SPSC	0.175362
109	HPC	DPSC	0.132075
109	HPC	SPSimC	0.157471
109	HPC	DPSimC	0.131572
109	HPC	SPDC	0.0594951
109	HPC	DPDC	0.138343
110	HPC	SPSC	0.14335
110	HPC	DPSC	0.0935245
110	HPC	SPSimC	0.126439
110	HPC	DPSimC	0.0948795
110	HPC	SPDC	0.0971585
110	HPC	DPDC	0.0958188
111	HPC	SPSC	0.273945
111	HPC	DPSC	0.205373
111	HPC	SPSimC	0.172938
111	HPC	DPSimC	0.155036
111	HPC	SPDC	0.167982
111	HPC	DPDC	0.162862
112	HPC	SPSC	0.176014
112	HPC	DPSC	0.0886861
112	HPC	SPSimC	0.0705246
112	HPC	DPSimC	0.0999931
112	HPC	SPDC	0.084946
112	HPC	DPDC	0.0753576
113	HPC	SPSC	0.222596
113	HPC	DPSC	0.132366
113	HPC	SPSimC	0.106314
113	HPC	DPSimC	0.136113
113	HPC	SPDC	0.0967274
113	HPC	DPDC	0.0776604
114	HPC	SPSC	0.256286
114	HPC	DPSC	0.187109
114	HPC	SPSimC	0.221956
114	HPC	DPSimC	0.205618
114	HPC	SPDC	0.207576
114	HPC	DPDC	0.203307
116	HPC	SPSC	0.252266
116	HPC	DPSC	0.131537
116	HPC	SPSimC	0.132163
116	HPC	DPSimC	0.157901
116	HPC	SPDC	0.143229
116	HPC	DPDC	0.0829788
117	HPC	SPSC	0.282261
117	HPC	DPSC	0.18766
117	HPC	SPSimC	0.160451
117	HPC	DPSimC	0.210669
117	HPC	SPDC	0.158324
117	HPC	DPDC	0.140543
119	HPC	SPSC	0.0498172
119	HPC	DPSC	0.0187169
119	HPC	SPSimC	0.036736
119	HPC	DPSimC	0.0719459
119	HPC	SPDC	0.0264158
119	HPC	DPDC	0.0318399
120	HPC	SPSC	0.239942
120	HPC	DPSC	0.156448
120	HPC	SPSimC	0.139772
120	HPC	DPSimC	0.162502
120	HPC	SPDC	0.178743
120	HPC	DPDC	0.17266
121	HPC	SPSC	0.359343
121	HPC	DPSC	0.27163
121	HPC	SPSimC	0.238992
121	HPC	DPSimC	0.280908
121	HPC	SPDC	0.28975
121	HPC	DPDC	0.281343
122	HPC	SPSC	0.10574
122	HPC	DPSC	0.0359003
122	HPC	SPSimC	0.0794457
122	HPC	DPSimC	0.0628155
122	HPC	SPDC	0.00868047
122	HPC	DPDC	0.0702195
101	mPFC	SPSC	0.333815
101	mPFC	DPSC	0.363337
101	mPFC	SPSimC	0.373147
101	mPFC	DPSimC	0.372835
101	mPFC	SPDC	-0.242741
101	mPFC	DPDC	-0.26527
102	mPFC	SPSC	0.192023
102	mPFC	DPSC	0.227792
102	mPFC	SPSimC	0.249714
102	mPFC	DPSimC	0.31589
102	mPFC	SPDC	0.120781
102	mPFC	DPDC	0.0476241
103	mPFC	SPSC	0.174518
103	mPFC	DPSC	0.162623
103	mPFC	SPSimC	0.120808
103	mPFC	DPSimC	0.158348
103	mPFC	SPDC	0.076539
103	mPFC	DPDC	0.0435776
104	mPFC	SPSC	0.286842
104	mPFC	DPSC	0.287579
104	mPFC	SPSimC	0.296129
104	mPFC	DPSimC	0.278045
104	mPFC	SPDC	0.220767
104	mPFC	DPDC	0.241919
105	mPFC	SPSC	0.16129
105	mPFC	DPSC	0.164995
105	mPFC	SPSimC	0.126086
105	mPFC	DPSimC	0.0934176
105	mPFC	SPDC	0.051101
105	mPFC	DPDC	0.0802755
106	mPFC	SPSC	0.159671
106	mPFC	DPSC	0.197758
106	mPFC	SPSimC	0.127461
106	mPFC	DPSimC	0.17903
106	mPFC	SPDC	0.0276975
106	mPFC	DPDC	0.00266236
107	mPFC	SPSC	0.263397
107	mPFC	DPSC	0.255984
107	mPFC	SPSimC	0.316203
107	mPFC	DPSimC	0.262146
107	mPFC	SPDC	0.178031
107	mPFC	DPDC	0.189324
108	mPFC	SPSC	0.0986677
108	mPFC	DPSC	0.128137
108	mPFC	SPSimC	0.100987
108	mPFC	DPSimC	0.0983893
108	mPFC	SPDC	0.110323
108	mPFC	DPDC	0.166698
109	mPFC	SPSC	0.227733
109	mPFC	DPSC	0.207044
109	mPFC	SPSimC	0.275993
109	mPFC	DPSimC	0.304863
109	mPFC	SPDC	0.109523
109	mPFC	DPDC	0.186033
110	mPFC	SPSC	0.301552
110	mPFC	DPSC	0.301747
110	mPFC	SPSimC	0.151399
110	mPFC	DPSimC	0.244107
110	mPFC	SPDC	0.166766
110	mPFC	DPDC	0.144504
111	mPFC	SPSC	0.240853
111	mPFC	DPSC	0.208214
111	mPFC	SPSimC	0.23958
111	mPFC	DPSimC	0.28811
111	mPFC	SPDC	0.142185
111	mPFC	DPDC	0.19988
112	mPFC	SPSC	0.19995
112	mPFC	DPSC	0.225576
112	mPFC	SPSimC	0.175671
112	mPFC	DPSimC	0.184418
112	mPFC	SPDC	0.194849
112	mPFC	DPDC	0.153912
113	mPFC	SPSC	0.238404
113	mPFC	DPSC	0.202475
113	mPFC	SPSimC	0.263361
113	mPFC	DPSimC	0.238728
113	mPFC	SPDC	0.207302
113	mPFC	DPDC	0.132439
114	mPFC	SPSC	0.482633
114	mPFC	DPSC	0.481462
114	mPFC	SPSimC	0.470719
114	mPFC	DPSimC	0.473598
114	mPFC	SPDC	0.346966
114	mPFC	DPDC	0.290023
116	mPFC	SPSC	0.370725
116	mPFC	DPSC	0.368531
116	mPFC	SPSimC	0.324218
116	mPFC	DPSimC	0.400253
116	mPFC	SPDC	0.286051
116	mPFC	DPDC	0.263779
117	mPFC	SPSC	0.276262
117	mPFC	DPSC	0.234
117	mPFC	SPSimC	0.183107
117	mPFC	DPSimC	0.241132
117	mPFC	SPDC	0.150458
117	mPFC	DPDC	0.221374
119	mPFC	SPSC	0.133532
119	mPFC	DPSC	0.168965
119	mPFC	SPSimC	0.186475
119	mPFC	DPSimC	0.140395
119	mPFC	SPDC	0.0725033
119	mPFC	DPDC	0.033465
120	mPFC	SPSC	0.219615
120	mPFC	DPSC	0.217401
120	mPFC	SPSimC	0.212356
120	mPFC	DPSimC	0.277132
120	mPFC	SPDC	0.183415
120	mPFC	DPDC	0.218149
121	mPFC	SPSC	0.266784
121	mPFC	DPSC	0.194647
121	mPFC	SPSimC	0.200924
121	mPFC	DPSimC	0.259967
121	mPFC	SPDC	0.183052
121	mPFC	DPDC	0.268113
122	mPFC	SPSC	0.126301
122	mPFC	DPSC	0.133555
122	mPFC	SPSimC	0.190358
122	mPFC	DPSimC	0.124741
122	mPFC	SPDC	0.0332695
122	mPFC	DPDC	0.0490817

## Sheet: Fig5
ROI	Tommy_Cafe1	Tommy_Cafe2	Lisa_Cafe1	Lisa_Cafe2	Tommy_Grocery1	Tommy_Grocery2	Lisa_Grocery1	Lisa_Grocery2
mPFC	0.0486712	0.00293753	0.0244471	0.0109514	0.0694794	0.0191479	0.0408564	0.0307612
mPFC	0.00293753	0.0500361	0.0109514	0.00395696	0.0229598	0.0596469	0.0307612	0.0713953
mPFC	0.0244471	0.0109514	0.0144589	0.0109514	0.0627633	0.0229598	0.0451963	0.0345732
mPFC	0.0109514	0.00395696	0.0189652	-0.0074869	0.0229598	0.0133743	0.0345732	0.0325639
mPFC	0.0694794	0.0191479	0.0627633	0.0229598	0.0643392	0.0491135	0.0494153	0.0508965
mPFC	0.0191479	0.0596469	0.0229598	0.0133743	0.0491135	0.117845	0.0508965	0.10725
mPFC	0.0408564	0.0307612	0.0451963	0.0345732	0.0494153	0.0508965	0.00452215	0.0526795
mPFC	0.0307612	0.0713953	0.0345732	0.0325639	0.0508965	0.10725	0.0526795	0.089985
HPC	0.050564	0.0473509	0.0188133	0.0489091	0.0262051	0.0572712	0.0278698	0.0523912
HPC	0.0473509	0.087914	0.0489091	0.0267019	0.066148	0.044743	0.0523912	0.0377665
HPC	0.0188133	0.0489091	0.0908443	0.0489091	0.0454894	0.066148	0.0391556	0.0531505
HPC	0.0489091	0.0267019	0.0488845	0.0790157	0.066148	0.0293936	0.0531505	0.0353456
HPC	0.0262051	0.0572712	0.0454894	0.066148	0.110573	0.0596168	0.0514891	0.0774592
HPC	0.0572712	0.044743	0.066148	0.0293936	0.0596168	0.0817701	0.0774592	0.0338038
HPC	0.0278698	0.0523912	0.0391556	0.0531505	0.0514891	0.0774592	0.08338	0.0698258
HPC	0.0523912	0.0377665	0.0531505	0.0353456	0.0774592	0.0338038	0.0698258	0.0920629
ATN	0.0978964	0.11717	0.0312176	0.0949462	0.0543531	0.0986886	0.0379543	0.0874662
ATN	0.11717	0.170088	0.0949462	0.130021	0.0732301	0.115236	0.0874662	0.155064
ATN	0.0312176	0.0949462	0.100357	0.0949462	0.0593494	0.0732301	0.0502276	0.0561656
ATN	0.0949462	0.130021	0.0838465	0.171243	0.0732301	0.0989242	0.0561656	0.129898
ATN	0.0543531	0.0986886	0.0593494	0.0732301	0.0804672	0.0782128	0.048994	0.0599525
ATN	0.0986886	0.115236	0.0732301	0.0989242	0.0782128	0.0863556	0.0599525	0.0703333
ATN	0.0379543	0.0874662	0.0502276	0.0561656	0.048994	0.0599525	0.0568821	0.06264
ATN	0.0874662	0.155064	0.0561656	0.129898	0.0599525	0.0703333	0.06264	0.136808
PMN	0.142515	0.149675	0.118202	0.11185	0.124665	0.131699	0.0922167	0.119734
PMN	0.149675	0.126635	0.11185	0.0933114	0.122058	0.113564	0.119734	0.110466
PMN	0.118202	0.11185	0.137505	0.11185	0.126891	0.122058	0.0988359	0.102476
PMN	0.11185	0.0933114	0.126568	0.0976807	0.122058	0.0944171	0.102476	0.0902022
PMN	0.124665	0.131699	0.126891	0.122058	0.175466	0.189515	0.11029	0.129442
PMN	0.131699	0.113564	0.122058	0.0944171	0.189515	0.148441	0.129442	0.117834
PMN	0.0922167	0.119734	0.0988359	0.102476	0.11029	0.129442	0.103105	0.149714
PMN	0.119734	0.110466	0.102476	0.0902022	0.129442	0.117834	0.149714	0.173682

## Sheet: Fig6
Subject	ROI	Condition	z_Corr
101	PMN	SPSC	0.0872811
101	PMN	DPSC	0.0948607
101	PMN	SPSimC	0.051156
101	PMN	DPSimC	0.0521971
101	PMN	SPDC	0.0492425
101	PMN	DPDC	0.0717281
102	PMN	SPSC	0.221535
102	PMN	DPSC	0.220766
102	PMN	SPSimC	0.174326
102	PMN	DPSimC	0.158199
102	PMN	SPDC	0.133065
102	PMN	DPDC	0.12681
103	PMN	SPSC	0.0777876
103	PMN	DPSC	0.0585669
103	PMN	SPSimC	0.0717763
103	PMN	DPSimC	0.0592468
103	PMN	SPDC	0.105715
103	PMN	DPDC	0.0855288
104	PMN	SPSC	0.119745
104	PMN	DPSC	0.116583
104	PMN	SPSimC	0.0899799
104	PMN	DPSimC	0.083904
104	PMN	SPDC	0.0879791
104	PMN	DPDC	0.0914632
105	PMN	SPSC	0.072691
105	PMN	DPSC	0.0597064
105	PMN	SPSimC	-0.0389328
105	PMN	DPSimC	0.00369807
105	PMN	SPDC	0.0207258
105	PMN	DPDC	-0.00118418
106	PMN	SPSC	0.17052
106	PMN	DPSC	0.154245
106	PMN	SPSimC	0.152288
106	PMN	DPSimC	0.0934811
106	PMN	SPDC	0.115246
106	PMN	DPDC	0.100262
107	PMN	SPSC	0.0991994
107	PMN	DPSC	0.127429
107	PMN	SPSimC	0.0654765
107	PMN	DPSimC	0.0871365
107	PMN	SPDC	0.0997662
107	PMN	DPDC	0.0869781
108	PMN	SPSC	0.0414508
108	PMN	DPSC	0.0209433
108	PMN	SPSimC	0.00657222
108	PMN	DPSimC	0.0435341
108	PMN	SPDC	-0.0174907
108	PMN	DPDC	-0.0233295
109	PMN	SPSC	0.0823676
109	PMN	DPSC	0.0579945
109	PMN	SPSimC	0.0570621
109	PMN	DPSimC	0.0652634
109	PMN	SPDC	0.0432079
109	PMN	DPDC	0.0540827
110	PMN	SPSC	0.107734
110	PMN	DPSC	0.0948583
110	PMN	SPSimC	0.0840296
110	PMN	DPSimC	0.0917414
110	PMN	SPDC	0.0448888
110	PMN	DPDC	0.0429659
111	PMN	SPSC	0.175379
111	PMN	DPSC	0.154644
111	PMN	SPSimC	0.0945005
111	PMN	DPSimC	0.10534
111	PMN	SPDC	0.115609
111	PMN	DPDC	0.0897034
112	PMN	SPSC	0.216089
112	PMN	DPSC	0.198472
112	PMN	SPSimC	0.194457
112	PMN	DPSimC	0.187072
112	PMN	SPDC	0.233459
112	PMN	DPDC	0.247954
113	PMN	SPSC	0.135741
113	PMN	DPSC	0.133612
113	PMN	SPSimC	0.160311
113	PMN	DPSimC	0.105714
113	PMN	SPDC	0.178076
113	PMN	DPDC	0.178263
114	PMN	SPSC	0.16634
114	PMN	DPSC	0.142785
114	PMN	SPSimC	0.0834747
114	PMN	DPSimC	0.0920115
114	PMN	SPDC	0.0835414
114	PMN	DPDC	0.0889231
116	PMN	SPSC	0.206654
116	PMN	DPSC	0.199511
116	PMN	SPSimC	0.159776
116	PMN	DPSimC	0.1569
116	PMN	SPDC	0.186505
116	PMN	DPDC	0.200549
117	PMN	SPSC	0.20295
117	PMN	DPSC	0.21264
117	PMN	SPSimC	0.230216
117	PMN	DPSimC	0.160459
117	PMN	SPDC	0.11841
117	PMN	DPDC	0.116953
119	PMN	SPSC	0.0898303
119	PMN	DPSC	0.0729855
119	PMN	SPSimC	0.0285397
119	PMN	DPSimC	0.00369302
119	PMN	SPDC	0.0290547
119	PMN	DPDC	0.00829917
120	PMN	SPSC	0.172999
120	PMN	DPSC	0.150611
120	PMN	SPSimC	0.153025
120	PMN	DPSimC	0.141773
120	PMN	SPDC	0.108209
120	PMN	DPDC	0.104846
121	PMN	SPSC	0.0833374
121	PMN	DPSC	0.0624777
121	PMN	SPSimC	0.0721982
121	PMN	DPSimC	0.0578282
121	PMN	SPDC	0.0573641
121	PMN	DPDC	0.0700933
122	PMN	SPSC	0.0174579
122	PMN	DPSC	0.0419797
122	PMN	SPSimC	0.0188914
122	PMN	DPSimC	0.00555413
122	PMN	SPDC	-0.0279374
122	PMN	DPDC	-0.0894415
101	ATN	SPSC	0.186486
101	ATN	DPSC	0.0962585
101	ATN	SPSimC	0.194645
101	ATN	DPSimC	0.0971156
101	ATN	SPDC	0.0645271
101	ATN	DPDC	0.00279143
102	ATN	SPSC	0.186841
102	ATN	DPSC	0.131122
102	ATN	SPSimC	0.22575
102	ATN	DPSimC	0.126789
102	ATN	SPDC	0.206434
102	ATN	DPDC	0.1197
103	ATN	SPSC	0.286377
103	ATN	DPSC	0.141495
103	ATN	SPSimC	0.182278
103	ATN	DPSimC	0.16643
103	ATN	SPDC	0.248344
103	ATN	DPDC	0.181246
104	ATN	SPSC	0.264333
104	ATN	DPSC	0.160039
104	ATN	SPSimC	0.252631
104	ATN	DPSimC	0.102065
104	ATN	SPDC	0.273977
104	ATN	DPDC	0.153812
105	ATN	SPSC	0.17351
105	ATN	DPSC	0.071402
105	ATN	SPSimC	0.191333
105	ATN	DPSimC	0.046443
105	ATN	SPDC	0.196715
105	ATN	DPDC	0.0935654
106	ATN	SPSC	0.28626
106	ATN	DPSC	0.265348
106	ATN	SPSimC	0.315858
106	ATN	DPSimC	0.264446
106	ATN	SPDC	0.276405
106	ATN	DPDC	0.232217
107	ATN	SPSC	0.281312
107	ATN	DPSC	0.213427
107	ATN	SPSimC	0.306785
107	ATN	DPSimC	0.207665
107	ATN	SPDC	0.227512
107	ATN	DPDC	0.208183
108	ATN	SPSC	0.263762
108	ATN	DPSC	0.193416
108	ATN	SPSimC	0.26656
108	ATN	DPSimC	0.190679
108	ATN	SPDC	0.168751
108	ATN	DPDC	0.133771
109	ATN	SPSC	0.368743
109	ATN	DPSC	0.253838
109	ATN	SPSimC	0.421078
109	ATN	DPSimC	0.266843
109	ATN	SPDC	0.260476
109	ATN	DPDC	0.178812
110	ATN	SPSC	0.608996
110	ATN	DPSC	0.528672
110	ATN	SPSimC	0.632773
110	ATN	DPSimC	0.510743
110	ATN	SPDC	0.498828
110	ATN	DPDC	0.39391
111	ATN	SPSC	0.369459
111	ATN	DPSC	0.28456
111	ATN	SPSimC	0.355078
111	ATN	DPSimC	0.253475
111	ATN	SPDC	0.335262
111	ATN	DPDC	0.288837
112	ATN	SPSC	0.166922
112	ATN	DPSC	0.128458
112	ATN	SPSimC	0.221281
112	ATN	DPSimC	0.109719
112	ATN	SPDC	0.126894
112	ATN	DPDC	0.0578704
113	ATN	SPSC	0.307756
113	ATN	DPSC	0.106018
113	ATN	SPSimC	0.334853
113	ATN	DPSimC	0.0811325
113	ATN	SPDC	0.237899
113	ATN	DPDC	0.100492
114	ATN	SPSC	0.307779
114	ATN	DPSC	0.171723
114	ATN	SPSimC	0.275434
114	ATN	DPSimC	0.180302
114	ATN	SPDC	0.350088
114	ATN	DPDC	0.123112
116	ATN	SPSC	0.229756
116	ATN	DPSC	0.172391
116	ATN	SPSimC	0.180517
116	ATN	DPSimC	0.0843097
116	ATN	SPDC	0.114396
116	ATN	DPDC	0.0371568
117	ATN	SPSC	0.516335
117	ATN	DPSC	0.351325
117	ATN	SPSimC	0.417805
117	ATN	DPSimC	0.441097
117	ATN	SPDC	0.402999
117	ATN	DPDC	0.352495
119	ATN	SPSC	0.254261
119	ATN	DPSC	0.163654
119	ATN	SPSimC	0.301604
119	ATN	DPSimC	0.177901
119	ATN	SPDC	0.182019
119	ATN	DPDC	0.174014
120	ATN	SPSC	0.371659
120	ATN	DPSC	0.265886
120	ATN	SPSimC	0.336353
120	ATN	DPSimC	0.277337
120	ATN	SPDC	0.358632
120	ATN	DPDC	0.263855
121	ATN	SPSC	0.25202
121	ATN	DPSC	0.189462
121	ATN	SPSimC	0.243951
121	ATN	DPSimC	0.160502
121	ATN	SPDC	0.202778
121	ATN	DPDC	0.174931
122	ATN	SPSC	0.22367
122	ATN	DPSC	0.110106
122	ATN	SPSimC	0.21298
122	ATN	DPSimC	0.146046
122	ATN	SPDC	0.146272
122	ATN	DPDC	0.182965
101	HPC	SPSC	0.0501188
101	HPC	DPSC	0.0222837
101	HPC	SPSimC	0.0227601
101	HPC	DPSimC	0.0403854
101	HPC	SPDC	0.0288035
101	HPC	DPDC	0.0286523
102	HPC	SPSC	0.0837076
102	HPC	DPSC	0.0404785
102	HPC	SPSimC	0.0612204
102	HPC	DPSimC	0.0631681
102	HPC	SPDC	0.0382289
102	HPC	DPDC	0.0466937
103	HPC	SPSC	0.156042
103	HPC	DPSC	0.0657439
103	HPC	SPSimC	0.097264
103	HPC	DPSimC	0.115733
103	HPC	SPDC	0.134689
103	HPC	DPDC	0.116603
104	HPC	SPSC	0.158022
104	HPC	DPSC	0.145479
104	HPC	SPSimC	0.0913835
104	HPC	DPSimC	0.11292
104	HPC	SPDC	0.136794
104	HPC	DPDC	0.11735
105	HPC	SPSC	0.118746
105	HPC	DPSC	0.0248154
105	HPC	SPSimC	-0.000530498
105	HPC	DPSimC	0.0639746
105	HPC	SPDC	0.0381282
105	HPC	DPDC	0.0232761
106	HPC	SPSC	-0.019584
106	HPC	DPSC	-0.00833927
106	HPC	SPSimC	0.0116359
106	HPC	DPSimC	0.0194543
106	HPC	SPDC	-0.00865674
106	HPC	DPDC	0.00939109
107	HPC	SPSC	0.0600037
107	HPC	DPSC	0.00714311
107	HPC	SPSimC	0.0267913
107	HPC	DPSimC	0.0499453
107	HPC	SPDC	0.0481424
107	HPC	DPDC	0.0352682
108	HPC	SPSC	0.0994884
108	HPC	DPSC	0.0335435
108	HPC	SPSimC	0.00409383
108	HPC	DPSimC	0.00739773
108	HPC	SPDC	0.0727673
108	HPC	DPDC	0.10227
109	HPC	SPSC	0.0891334
109	HPC	DPSC	0.0159689
109	HPC	SPSimC	0.0856841
109	HPC	DPSimC	0.0482987
109	HPC	SPDC	0.0380015
109	HPC	DPDC	0.0642592
110	HPC	SPSC	0.125612
110	HPC	DPSC	0.124503
110	HPC	SPSimC	0.131876
110	HPC	DPSimC	0.123019
110	HPC	SPDC	0.117979
110	HPC	DPDC	0.137993
111	HPC	SPSC	0.121969
111	HPC	DPSC	0.0989357
111	HPC	SPSimC	0.0960826
111	HPC	DPSimC	0.112918
111	HPC	SPDC	0.102381
111	HPC	DPDC	0.0964641
112	HPC	SPSC	0.111036
112	HPC	DPSC	0.0703348
112	HPC	SPSimC	0.0618918
112	HPC	DPSimC	0.0712677
112	HPC	SPDC	0.132181
112	HPC	DPDC	0.130332
113	HPC	SPSC	0.102741
113	HPC	DPSC	0.0611717
113	HPC	SPSimC	0.0310531
113	HPC	DPSimC	0.0516791
113	HPC	SPDC	0.0899716
113	HPC	DPDC	0.0811859
114	HPC	SPSC	0.107043
114	HPC	DPSC	0.104303
114	HPC	SPSimC	0.0647455
114	HPC	DPSimC	0.0414187
114	HPC	SPDC	0.0722219
114	HPC	DPDC	0.0669164
116	HPC	SPSC	0.105521
116	HPC	DPSC	0.0440461
116	HPC	SPSimC	0.0454434
116	HPC	DPSimC	0.102508
116	HPC	SPDC	0.103894
116	HPC	DPDC	0.092272
117	HPC	SPSC	0.142612
117	HPC	DPSC	0.0838931
117	HPC	SPSimC	0.0801762
117	HPC	DPSimC	0.0832131
117	HPC	SPDC	0.0563877
117	HPC	DPDC	0.0478985
119	HPC	SPSC	0.0270832
119	HPC	DPSC	-0.043964
119	HPC	SPSimC	-0.0377961
119	HPC	DPSimC	0.00519133
119	HPC	SPDC	0.000606594
119	HPC	DPDC	-0.0238714
120	HPC	SPSC	0.0854715
120	HPC	DPSC	0.0423579
120	HPC	SPSimC	0.00921794
120	HPC	DPSimC	0.0146987
120	HPC	SPDC	0.0443229
120	HPC	DPDC	0.0340339
121	HPC	SPSC	0.0776777
121	HPC	DPSC	0.0407138
121	HPC	SPSimC	0.0776835
121	HPC	DPSimC	0.0462609
121	HPC	SPDC	0.0348833
121	HPC	DPDC	0.0164033
122	HPC	SPSC	0.0228393
122	HPC	DPSC	0.03153
122	HPC	SPSimC	0.0641835
122	HPC	DPSimC	0.0390637
122	HPC	SPDC	0.0355016
122	HPC	DPDC	0.00867312
101	mPFC	SPSC	0.0473402
101	mPFC	DPSC	0.0562894
101	mPFC	SPSimC	0.0375749
101	mPFC	DPSimC	0.0502226
101	mPFC	SPDC	-0.113456
101	mPFC	DPDC	-0.113487
102	mPFC	SPSC	0.118751
102	mPFC	DPSC	0.0687688
102	mPFC	SPSimC	0.175249
102	mPFC	DPSimC	0.125338
102	mPFC	SPDC	0.0899576
102	mPFC	DPDC	0.100093
103	mPFC	SPSC	-0.01365
103	mPFC	DPSC	0.0238685
103	mPFC	SPSimC	-0.0055078
103	mPFC	DPSimC	0.0255825
103	mPFC	SPDC	-0.0135421
103	mPFC	DPDC	-0.0248105
104	mPFC	SPSC	0.0478001
104	mPFC	DPSC	0.0457188
104	mPFC	SPSimC	0.0513872
104	mPFC	DPSimC	0.0524776
104	mPFC	SPDC	0.00750773
104	mPFC	DPDC	0.0184524
105	mPFC	SPSC	0.0512116
105	mPFC	DPSC	0.0377757
105	mPFC	SPSimC	0.0727126
105	mPFC	DPSimC	0.0509505
105	mPFC	SPDC	0.0409
105	mPFC	DPDC	0.0428797
106	mPFC	SPSC	0.033177
106	mPFC	DPSC	0.0239164
106	mPFC	SPSimC	0.0671179
106	mPFC	DPSimC	0.0589907
106	mPFC	SPDC	-0.0841913
106	mPFC	DPDC	-0.099592
107	mPFC	SPSC	0.00139534
107	mPFC	DPSC	0.0137559
107	mPFC	SPSimC	-0.0308742
107	mPFC	DPSimC	-0.0359993
107	mPFC	SPDC	-0.0267384
107	mPFC	DPDC	-0.0362278
108	mPFC	SPSC	0.0115702
108	mPFC	DPSC	0.0460228
108	mPFC	SPSimC	0.0152457
108	mPFC	DPSimC	0.0667059
108	mPFC	SPDC	-0.0183294
108	mPFC	DPDC	-0.0182939
109	mPFC	SPSC	-0.000210924
109	mPFC	DPSC	-0.0281507
109	mPFC	SPSimC	0.00681669
109	mPFC	DPSimC	-0.05379
109	mPFC	SPDC	0.00625739
109	mPFC	DPDC	0.0107235
110	mPFC	SPSC	0.0916042
110	mPFC	DPSC	0.0862164
110	mPFC	SPSimC	0.0634625
110	mPFC	DPSimC	0.0622381
110	mPFC	SPDC	-0.0133562
110	mPFC	DPDC	-0.00211446
111	mPFC	SPSC	0.023332
111	mPFC	DPSC	0.105803
111	mPFC	SPSimC	-0.00739485
111	mPFC	DPSimC	0.104286
111	mPFC	SPDC	0.140117
111	mPFC	DPDC	-0.0292496
112	mPFC	SPSC	-0.0155769
112	mPFC	DPSC	0.00846716
112	mPFC	SPSimC	-0.0175829
112	mPFC	DPSimC	0.0163454
112	mPFC	SPDC	-0.0379344
112	mPFC	DPDC	-0.0561843
113	mPFC	SPSC	0.0906416
113	mPFC	DPSC	0.0873413
113	mPFC	SPSimC	0.0581202
113	mPFC	DPSimC	0.0540816
113	mPFC	SPDC	0.0696111
113	mPFC	DPDC	0.105973
114	mPFC	SPSC	0.216123
114	mPFC	DPSC	0.194628
114	mPFC	SPSimC	0.217127
114	mPFC	DPSimC	0.182209
114	mPFC	SPDC	0.19208
114	mPFC	DPDC	0.194689
116	mPFC	SPSC	0.0640187
116	mPFC	DPSC	0.0731172
116	mPFC	SPSimC	0.125321
116	mPFC	DPSimC	0.139845
116	mPFC	SPDC	-0.0739922
116	mPFC	DPDC	-0.0646994
117	mPFC	SPSC	0.0817254
117	mPFC	DPSC	0.0334313
117	mPFC	SPSimC	0.0625522
117	mPFC	DPSimC	0.0184089
117	mPFC	SPDC	0.11224
117	mPFC	DPDC	0.0980433
119	mPFC	SPSC	0.130349
119	mPFC	DPSC	0.0984733
119	mPFC	SPSimC	0.141475
119	mPFC	DPSimC	0.09187
119	mPFC	SPDC	0.00535309
119	mPFC	DPDC	0.0120963
120	mPFC	SPSC	0.110989
120	mPFC	DPSC	0.11936
120	mPFC	SPSimC	0.0972987
120	mPFC	DPSimC	0.104237
120	mPFC	SPDC	0.0730627
120	mPFC	DPDC	0.0850463
121	mPFC	SPSC	0.0357802
121	mPFC	DPSC	-0.0337608
121	mPFC	SPSimC	0.071076
121	mPFC	DPSimC	-0.0257732
121	mPFC	SPDC	-0.0263983
121	mPFC	DPDC	-0.00456236
122	mPFC	SPSC	0.0326544
122	mPFC	DPSC	-0.0234277
122	mPFC	SPSimC	0.023563
122	mPFC	DPSimC	-0.0460711
122	mPFC	SPDC	0.0290381
122	mPFC	DPDC	-0.0384903

## Sheet: Fig7
Subject	Details	Match	Mismatch
101	105	0.0501188	0.028577
102	98	0.0837076	0.0499579
103	111	0.156042	0.106007
104	117	0.158022	0.120785
105	159	0.118746	0.0203353
106	61	-0.019584	0.00469706
107	105	0.0600037	0.033458
108	152	0.0994885	0.0440145
109	98	0.0891334	0.0504425
110	100	0.125612	0.127074
111	99	0.121969	0.101356
112	123	0.111036	0.0932014
113	120	0.102741	0.0630123
114	108	0.107043	0.0699211
116	103	0.105521	0.0776326
117	147	0.142612	0.0703137
119	116	0.0270832	-0.0199667
120	141	0.0854715	0.0289263
121	111	0.0776777	0.043189
122	71	0.0228393	0.0357904

## Sheet: Fig8
Subject	ROI	Part	PS															PS
101	mPFC	Onset	0.2849
101	mPFC	Mid	0.388
101	mPFC	Offset	0.2617
102	mPFC	Onset	0.2503
102	mPFC	Mid	0.3546
102	mPFC	Offset	0.2121
103	mPFC	Onset	0.3129
103	mPFC	Mid	0.3284
103	mPFC	Offset	0.2885
104	mPFC	Onset	0.0847
104	mPFC	Mid	0.391
104	mPFC	Offset	0.1692
105	mPFC	Onset	0.238
105	mPFC	Mid	0.1218
105	mPFC	Offset	0.2247
106	mPFC	Onset	0.1103
106	mPFC	Mid	0.3851
106	mPFC	Offset	0.242
107	mPFC	Onset	0.3305
107	mPFC	Mid	0.2242
107	mPFC	Offset	0.3278
108	mPFC	Onset	0.2307
108	mPFC	Mid	0.3914
108	mPFC	Offset	0.2002
109	mPFC	Onset	0.2288
109	mPFC	Mid	0.2809
109	mPFC	Offset	0.2778
110	mPFC	Onset	0.1596
110	mPFC	Mid	0.1537
110	mPFC	Offset	0.2564
111	mPFC	Onset	0.3282
111	mPFC	Mid	0.1884
111	mPFC	Offset	0.3245
112	mPFC	Onset	0.2802
112	mPFC	Mid	0.2037
112	mPFC	Offset	0.1701
113	mPFC	Onset	0.2824
113	mPFC	Mid	0.1243
113	mPFC	Offset	0.2041
114	mPFC	Onset	0.2023
114	mPFC	Mid	0.197
114	mPFC	Offset	0.1193
116	mPFC	Onset	0.1308
116	mPFC	Mid	0.1703
116	mPFC	Offset	0.2522
117	mPFC	Onset	0.084
117	mPFC	Mid	0.2913
117	mPFC	Offset	0.1975
119	mPFC	Onset	0.2026
119	mPFC	Mid	0.2604
119	mPFC	Offset	0.3143
120	mPFC	Onset	0.156
120	mPFC	Mid	0.2518
120	mPFC	Offset	0.3912
121	mPFC	Onset	0.2224
121	mPFC	Mid	0.1706
121	mPFC	Offset	0.1985
122	mPFC	Onset	0.0881
122	mPFC	Mid	0.2493
122	mPFC	Offset	0.3453
101	HPC	Onset	0.2958
101	HPC	Mid	0.037
101	HPC	Offset	0.279
102	HPC	Onset	0.1236
102	HPC	Mid	0.0676
102	HPC	Offset	0.0822
103	HPC	Onset	0.2286
103	HPC	Mid	0.268
103	HPC	Offset	0.2254
104	HPC	Onset	0.2736
104	HPC	Mid	0.1422
104	HPC	Offset	0.226
105	HPC	Onset	0.203
105	HPC	Mid	0.0982
105	HPC	Offset	0.1154
106	HPC	Onset	0.4244
106	HPC	Mid	0.2136
106	HPC	Offset	0.2706
107	HPC	Onset	0.2628
107	HPC	Mid	0.2756
107	HPC	Offset	0.2398
108	HPC	Onset	0.1388
108	HPC	Mid	0.0858
108	HPC	Offset	0.1126
109	HPC	Onset	0.272
109	HPC	Mid	0.1064
109	HPC	Offset	0.229
110	HPC	Onset	0.351
110	HPC	Mid	0.0638
110	HPC	Offset	0.2048
111	HPC	Onset	0.2944
111	HPC	Mid	0.1282
111	HPC	Offset	0.2024
112	HPC	Onset	0.2794
112	HPC	Mid	0.1186
112	HPC	Offset	0.2372
113	HPC	Onset	0.2354
113	HPC	Mid	0.0992
113	HPC	Offset	0.112
114	HPC	Onset	0.3384
114	HPC	Mid	0.297
114	HPC	Offset	0.2156
116	HPC	Onset	0.3176
116	HPC	Mid	0.0676
116	HPC	Offset	0.194
117	HPC	Onset	0.2776
117	HPC	Mid	0.1896
117	HPC	Offset	0.1308
119	HPC	Onset	0.3312
119	HPC	Mid	0.1646
119	HPC	Offset	0.2012
120	HPC	Onset	0.3754
120	HPC	Mid	0.1608
120	HPC	Offset	0.1752
121	HPC	Onset	0.1868
121	HPC	Mid	0.0276
121	HPC	Offset	0.0646
122	HPC	Onset	0.0877
122	HPC	Mid	0.1493
122	HPC	Offset	0.3453
101	PMN	Onset	0.2314
101	PMN	Mid	0.2861
101	PMN	Offset	0.2713
102	PMN	Onset	0.3302
102	PMN	Mid	0.3801
102	PMN	Offset	0.4674
103	PMN	Onset	0.3445
103	PMN	Mid	0.5747
103	PMN	Offset	0.4988
104	PMN	Onset	0.3572
104	PMN	Mid	0.2322
104	PMN	Offset	0.3771
105	PMN	Onset	0.4382
105	PMN	Mid	0.5939
105	PMN	Offset	0.4823
106	PMN	Onset	0.3575
106	PMN	Mid	0.3953
106	PMN	Offset	0.4703
107	PMN	Onset	0.3595
107	PMN	Mid	0.4003
107	PMN	Offset	0.5852
108	PMN	Onset	0.4025
108	PMN	Mid	0.5782
108	PMN	Offset	0.4291
109	PMN	Onset	0.4912
109	PMN	Mid	0.5116
109	PMN	Offset	0.5826
110	PMN	Onset	0.5493
110	PMN	Mid	0.358
110	PMN	Offset	0.4204
111	PMN	Onset	0.5613
111	PMN	Mid	0.5726
111	PMN	Offset	0.4349
112	PMN	Onset	0.5952
112	PMN	Mid	0.5294
112	PMN	Offset	0.4932
113	PMN	Onset	0.4438
113	PMN	Mid	0.5734
113	PMN	Offset	0.4401
114	PMN	Onset	0.4912
114	PMN	Mid	0.4759
114	PMN	Offset	0.3556
116	PMN	Onset	0.3837
116	PMN	Mid	0.4575
116	PMN	Offset	0.5809
117	PMN	Onset	0.5331
117	PMN	Mid	0.5782
117	PMN	Offset	0.4094
119	PMN	Onset	0.5871
119	PMN	Mid	0.5563
119	PMN	Offset	0.5437
120	PMN	Onset	0.2434
120	PMN	Mid	0.3855
120	PMN	Offset	0.4003
121	PMN	Onset	0.2854
121	PMN	Mid	0.2483
121	PMN	Offset	0.2763
122	PMN	Onset	0.5474
122	PMN	Mid	0.4971
122	PMN	Offset	0.4018
101	ATN	Onset	0.2862
101	ATN	Mid	0.168375
101	ATN	Offset	0.22575
102	ATN	Onset	0.144525
102	ATN	Mid	0.3558
102	ATN	Offset	0.250575
103	ATN	Onset	0.2745
103	ATN	Mid	0.25515
103	ATN	Offset	0.2277
104	ATN	Onset	0.125475
104	ATN	Mid	0.345075
104	ATN	Offset	0.126
105	ATN	Onset	0.3426
105	ATN	Mid	0.301575
105	ATN	Offset	0.1323
106	ATN	Onset	0.207375
106	ATN	Mid	0.233775
106	ATN	Offset	0.202575
107	ATN	Onset	0.203475
107	ATN	Mid	0.2649
107	ATN	Offset	0.184725
108	ATN	Onset	0.208425
108	ATN	Mid	0.315375
108	ATN	Offset	0.26925
109	ATN	Onset	0.2845
109	ATN	Mid	0.2945
109	ATN	Offset	0.2192
110	ATN	Onset	0.3832
110	ATN	Mid	0.4173
110	ATN	Offset	0.3267
111	ATN	Onset	0.2129
111	ATN	Mid	0.3147
111	ATN	Offset	0.1517
112	ATN	Onset	0.1933
112	ATN	Mid	0.5496
112	ATN	Offset	0.3115
113	ATN	Onset	0.2276
113	ATN	Mid	0.3368
113	ATN	Offset	0.3089
114	ATN	Onset	0.4271
114	ATN	Mid	0.4719
114	ATN	Offset	0.3411
116	ATN	Onset	0.4166
116	ATN	Mid	0.3242
116	ATN	Offset	0.3946
117	ATN	Onset	0.3824
117	ATN	Mid	0.4914
117	ATN	Offset	0.4538
119	ATN	Onset	0.2197
119	ATN	Mid	0.3026
119	ATN	Offset	0.4059
120	ATN	Onset	0.3082
120	ATN	Mid	0.3985
120	ATN	Offset	0.3254
121	ATN	Onset	0.4732
121	ATN	Mid	0.2675
121	ATN	Offset	0.1905
122	ATN	Onset	0.3885
122	ATN	Mid	0.3684
122	ATN	Offset	0.2351
